# Supplementary material for: Acidic Microenvironment Enhances Cisplatin Resistance in Bladder Cancer via Bcl-2 and XIAP
Source: Curr Issues Mol Biol. 2025 Jan 10;47(1):43. doi: 10.3390/cimb47010043 (PMC11763506; doi:10.3390/cimb47010043)
Supplement: Supplementary file 1 [file cimb-47-00043-s001.zip]

Archive with 1 entries (1 files):
- cimb-3415823-supplementary.pdf
